# Supplementary material for: Canine Circovirus in Foxes from Northern Italy: Where Did It All Begin?
Source: Pathogens. 2021 Aug 9;10(8):1002. doi: 10.3390/pathogens10081002 (PMC8400258; doi:10.3390/pathogens10081002)
Supplement: Supplementary file 1 [file pathogens-10-01002-s001.zip]

Archive with 2 entries (2 files):
- Figure S1.pdf
- supplementary Table S1 and Table S2.pdf
